# Supplementary material for: Primary infection by Pneumocystis induces Notch-independent Clara cell mucin production in rat distal airways
Source: PLoS One. 2019 Jun 6;14(6):e0217684. doi: 10.1371/journal.pone.0217684 (PMC6553854; doi:10.1371/journal.pone.0217684)
Supplement: S1 Dataset — (XLSX) [file pone.0217684.s001.xlsx]

## Sheet: Figure 2
Figure 2A
qPCR MUC5AC
Age (days)	Pc(-)						Pc(+)
40	0.24	0.96	0.36	1.11	0.91		1.44	0.4	0.64	0.86	0.53	1.6
60	0.2	0.92	2.08	1	1.27	2.11	6.3	1.77	1.3	3.54	5.54	4.72
80	2.03	1.6	0.51	0.64	0.62	1.52	0.45	0.36	1.61	0.82	0.68	0.66
Figure 2B
qPCR MUC5B
Age (days)	Pc(-)						Pc(+)
40	0.23	0.7	0.47	1.04	1.83		0.73	2.41	0.58	0.66	0.35	1.56
60	0.41	1.01	1.28	1.41	0.68	1.93	6	1.68	1.38	2.08	1.79	3.03
80	1.32	1.1	0.44	0.68	0.92	2.54	0.45	0.8	4.07	2.76	2.33	3.75

## Sheet: Figure 3
Figure 3B
Frequency of Clara cells
Age (days)	Pc(-)						Pc(+)
40	74.19	68.61	42.01	81.08	40.82	83.94	39.68	50.81	54.46	51.74	59.13	58.62
60	48.68	52.32	58.81	56.48	52.93	59	55.85	65.67	48.01	63.59	51.57	56.56
80	49.52	34.02	40.43	36.67	50.09	53.27	15.77	44.68	49.75	41.46	47.85	31.51
Figure 3D
Proteic levels of CC10
Age (days)	Pc(-)						Pc(+)
40	0.54	1.15	0.81	0.79	1.25	2.81	0	0.65	0.59	0.54	0.7	1.99
60	0.68	0.69	1.07	0.88	0.36	0.56	0	0.32	0.23	0	0	0
80	0.67	1.62	0.35	0.85	0.84	0.76	0.55	0.27	0.31	0.35	0.19	0

## Sheet: Figure 6
Figure 6B
Proteic levels of Notch1
Age (days)	Pc(-)						Pc(+)
40	0	0	0	0.48	0.83	0.77	0.42	0.45	0	0	0.44	0
60	0.47	0.55	0.47	0.45	0.38	0.72	0.36	0.55	0.59	0.6	0.46	0.48
80	0.31	0.61	0.78	0.23			0	0	0	0.48	0.83	0.77
